# Supplementary material for: Study of Hydroxypropyl β-Cyclodextrin and Puerarin Inclusion Complexes Encapsulated in Sodium Alginate-Grafted 2-Acrylamido-2-Methyl-1-Propane Sulfonic Acid Hydrogels for Oral Controlled Drug Delivery
Source: Gels. 2023 Mar 20;9(3):246. doi: 10.3390/gels9030246 (PMC10048200; doi:10.3390/gels9030246)
Supplement: Supplementary file 1 [file gels-09-00246-s001.zip]

Archive with 1 entries (1 files):
- gels-2264930-supplementary.pdf
